# Supplementary material for: Determining the In Vivo Efficacy of Plant-Based and Probiotic-Based Antibiotic Alternatives against Mixed Infection with Salmonella enterica and Escherichia coli in Domestic Chickens
Source: Vet Sci. 2023 Dec 15;10(12):706. doi: 10.3390/vetsci10120706 (PMC10747687; doi:10.3390/vetsci10120706)
Supplement: Supplementary file 1 [file vetsci-10-00706-s001.zip]

Archive with 1 entries (1 files):
- vetsci-2663211-supplementary.pdf
